# Supplementary material for: The Mitochondrial Genome Impacts Respiration but Not Fermentation in Interspecific Saccharomyces Hybrids
Source: PLoS One. 2013 Sep 23;8(9):e75121. doi: 10.1371/journal.pone.0075121 (PMC3781082; doi:10.1371/journal.pone.0075121)
Supplement: Table S1 — Development of polymorphic mitochondrial markers. a SGD (http://www.yeastgenome.org); b GenBank: EU852811.1 [73]; c range observed for 12 S. cerevisiae strains; d range observed for 4 S. uvarum strains; e RFLP: Restriction Fragment Length polymorphism, LP: Length Polymorphism of amplicon. (XLSX) [file pone.0075121.s002.xlsx]

## Sheet: Feuil1
Table S1. Development of polymorphic mitochondrial markers.
Locus	Description	Genomic position	Genomic position	Amplicon size S. cerevisiae c	Amplicon size	Primer name	Primer sequence	Test for interspecific variation e	Test for intraspecific variation e
		S. cerevisiae a	S. pastorianus b		S. uvarum d
COX2	COX2 partial CDS	73839-74365	23273-23867	593	593	p529	GTTATTTTCAGGATTCAGCAACACC	RFLP (SfcI)	none
						p530	CAWGMTCCATAGAARACACCTTCTC
COX3	COX3 promoter	78539-79341	27135-27971	703-900	590	p642	TTAGCTTAATTGGTATAGCATTCGTTTTACACACG	LP	None
						p643	ACCATGCATTGTTAAWGCTAGTGATAATGCTA
ATP6	ATP6 promoter	27759-28544	56040-56529	786-833	490	p644	AGTCTAATCTCAAATTGATCTAATGGTGATGT	LP	RFLP (Bpl I)
						p645	TTACCTATGATCTTAAGATTATAYGTATCTAG
VAR1	VAR1 partial CDS	48728-49898	ND	1135-1217	no amplification	p586	CTAAAGAATATAATGTTATTAATAACTGCA	ND	RFLP (Btg I)
a SGD (http://www.yeastgenome.org)
b GenBank: EU852811.1 [73]
c range observed for 12 S. cerevisiae strains
d range observed for 4 S. uvarum strains
e RFLP: Restriction Fragment Length polymorphism, LP: Length Polymorphism of amplicon
